# Supplementary material for: Evaluation of the Binding Relationship of the RdRp Enzyme to Novel Thiazole/Acid Hydrazone Hybrids Obtainable through Green Synthetic Procedure
Source: Polymers (Basel). 2022 Aug 3;14(15):3160. doi: 10.3390/polym14153160 (PMC9371204; doi:10.3390/polym14153160)
Supplement: Supplementary file 1 [file polymers-14-03160-s001.zip]

Archive with 1 entries (1 files):
- polymers-1789259-supplementary.pdf
